# Supplementary material for: Linear Polyethyleneimine-Based and Metal Organic Frameworks (DUT-67) Composite Hydrogels as Efficient Sorbents for the Removal of Methyl Orange, Copper Ions, and Penicillin V
Source: Gels. 2023 Nov 16;9(11):909. doi: 10.3390/gels9110909 (PMC10671452; doi:10.3390/gels9110909)
Supplement: Supplementary file 1 [file gels-09-00909-s001.zip]

Archive with 1 entries (1 files):
- gels-2713504-supplementary.pdf
